# Supplementary material for: Evaluation of the Use of Antibiofilmogram Technology in the Clinical Evolution of Foot Ulcers Infected by Staphylococcus aureus in Persons Living with Diabetes: A Pilot Study
Source: J Clin Med. 2021 Dec 17;10(24):5928. doi: 10.3390/jcm10245928 (PMC8705769; doi:10.3390/jcm10245928)
Supplement: Supplementary file 1 [file jcm-10-05928-s001.zip]

Archive with 1 entries (1 files):
- jcm-1480572-supplementary.pdf
